# Supplementary material for: REG3A and IL22 have opposite effects on fat accumulation in the liver in a high-fat diet
Source: Sci Rep. 2025 Sep 30;15:33733. doi: 10.1038/s41598-024-84700-w (PMC12485020; doi:10.1038/s41598-024-84700-w)
Supplement: Supplementary file 1 — Supplementary Material 1 [file 41598_2024_84700_MOESM1_ESM.xlsx]

## Sheet: Feuil1
Supplementary table 1 : Differential analysis of each genus whose abundance changed significantly (p<0,05) between different groups
LFD control vs MFD control
baseMean	log2FoldChange	lfcSE	stat	pvalue	padj	Kingdom	Phylum	Class	Order	Family	Genus
2.68297	-3.54235	1.03368	-3.42694	0.000610421	0.00705599	Bacteria	Firmicutes	Clostridia	Oscillospirales	Oscillospiraceae	UCG-003
12.2482	-3.31053	0.988044	-3.35059	0.000806399	0.00705599	Bacteria	Firmicutes	Bacilli	Lactobacillales	Enterococcaceae	Enterococcus
12.5657	-2.91453	0.730042	-3.99228	6.54414e-05	0.000916179	Bacteria	Firmicutes	Clostridia	Lachnospirales	Lachnospiraceae	[Eubacterium] xylanophilum group
7.64734	-2.88549	0.963591	-2.99451	0.00274883	0.0148014	Bacteria	Firmicutes	Clostridia	unknown order	Hungateiclostridiaceae	Ruminiclostridium
230.603	-2.56487	0.61255	-4.1872	2.82415e-05	0.000658969	Bacteria	Firmicutes	Clostridia	Lachnospirales	Lachnospiraceae	Blautia
2.86086	-2.2985	0.88695	-2.59147	0.00955678	0.0393514	Bacteria	Firmicutes	Clostridia	Peptostreptococcales-Tissierellales	Anaerovoracaceae	Family XIII AD3011 group
17.8489	-1.47837	0.5689	-2.59866	0.00935893	0.0393514	Bacteria	Firmicutes	Clostridia	Lachnospirales	Lachnospiraceae	Lachnospiraceae FCS020 group
26.5974	-1.23464	0.449812	-2.7448	0.00605486	0.028256	Bacteria	Firmicutes	Clostridia	Oscillospirales	Ruminococcaceae	UBA1819
8688.88	0.944909	0.367455	2.5715	0.010126	0.0393789	Bacteria	Bacteroidota	Bacteroidia	Bacteroidales	Rikenellaceae	Alistipes
1650.7	0.986231	0.299632	3.29147	0.000996635	0.00769524	Bacteria	Firmicutes	Clostridia	Oscillospirales	Oscillospiraceae	unknown genus
67.3312	0.992571	0.396517	2.50323	0.0123067	0.0453403	Bacteria	Firmicutes	Clostridia	Multi-affiliation	Multi-affiliation	Multi-affiliation
415.69	1.17432	0.273171	4.29884	1.71693e-05	0.000600925	Bacteria	Firmicutes	Clostridia	Lachnospirales	Lachnospiraceae	Tyzzerella
9566.78	1.31211	0.42468	3.08964	0.002004	0.01169	Bacteria	Bacteroidota	Bacteroidia	Bacteroidales	Muribaculaceae	unknown genus
678.482	1.44413	0.464002	3.11234	0.00185613	0.01169	Bacteria	Bacteroidota	Bacteroidia	Bacteroidales	Muribaculaceae	Muribaculum
1000.38	1.76171	0.539774	3.26379	0.00109932	0.00769524	Bacteria	Firmicutes	Clostridia	Oscillospirales	[Eubacterium] coprostanoligenes group	unknown genus
5.35162	2.22818	0.802408	2.77687	0.00548848	0.0274424	Bacteria	Firmicutes	Clostridia	Oscillospirales	Ruminococcaceae	Multi-affiliation
1890.03	2.39224	0.706748	3.38485	0.000712168	0.00705599	Bacteria	Bacteroidota	Bacteroidia	Bacteroidales	Rikenellaceae	Rikenellaceae RC9 gut group
56.2339	2.47749	0.481964	5.14041	2.74143e-07	1.919e-05	Bacteria	Firmicutes	Clostridia	Oscillospirales	Oscillospiraceae	NK4A214 group
71.2548	2.71688	0.665823	4.08049	4.49417e-05	0.000786481	Bacteria	Bacteroidota	Bacteroidia	Bacteroidales	Prevotellaceae	Prevotellaceae UCG-001
MFD control vs MFD.LL-Probi-H1:empty
baseMean	log2FoldChange	lfcSE	stat	pvalue	padj	Kingdom	Phylum	Class	Order	Family	Genus
12.2482	-3.77783	1.21357	-3.113	0.00185195	0.0393181	Bacteria	Firmicutes	Bacilli	Lactobacillales	Enterococcaceae	Enterococcus
26.5974	1.36875	0.450929	3.0354	0.00240215	0.0393181	Bacteria	Firmicutes	Clostridia	Oscillospirales	Ruminococcaceae	UBA1819
3383.8	1.51981	0.508644	2.98796	0.00280843	0.0393181	Bacteria	Bacteroidota	Bacteroidia	Bacteroidales	Bacteroidaceae	Bacteroides
1000.38	1.70237	0.538744	3.15988	0.00157832	0.0393181	Bacteria	Firmicutes	Clostridia	Oscillospirales	[Eubacterium] coprostanoligenes group	unknown genus
186.993	6.55436	0.729806	8.98097	2.68392e-19	1.87874e-17	Bacteria	Firmicutes	Bacilli	Lactobacillales	Streptococcaceae	Lactococcus
MFD.LL-Probi-H1:empty vs MFD.LL-Probi-H1:REG3A
baseMean	log2FoldChange	lfcSE	stat	pvalue	padj	Kingdom	Phylum	Class	Order	Family	Genus
6.14159	-4.60481	1.45911	-3.1559	0.00160002	0.0215977	Bacteria	Firmicutes	Clostridia	Oscillospirales	Ruminococcaceae	Paludicola
334.872	-4.16095	1.33659	-3.11312	0.00185123	0.0215977	Bacteria	Firmicutes	Clostridia	Clostridia vadinBB60 group	unknown family	unknown genus
5.91043	-3.7164	1.22136	-3.04283	0.00234362	0.0234362	Bacteria	Firmicutes	Clostridia	Oscillospirales	[Clostridium] methylpentosum group	unknown genus
215.406	-3.31029	0.792968	-4.17455	2.98576e-05	0.00104502	Bacteria	Firmicutes	Clostridia	Clostridia UCG-014	unknown family	unknown genus
26.5974	-2.47743	0.483425	-5.12474	2.9795e-07	2.08565e-05	Bacteria	Firmicutes	Clostridia	Oscillospirales	Ruminococcaceae	UBA1819
678.482	-1.60102	0.480626	-3.33111	0.000865005	0.0154887	Bacteria	Bacteroidota	Bacteroidia	Bacteroidales	Muribaculaceae	Muribaculum
8688.88	-1.1279	0.380365	-2.96532	0.00302363	0.0264568	Bacteria	Bacteroidota	Bacteroidia	Bacteroidales	Rikenellaceae	Alistipes
279.808	1.55162	0.466692	3.32472	0.000885068	0.0154887	Bacteria	Firmicutes	Clostridia	Oscillospirales	Ruminococcaceae	Anaerotruncus
2.68297	3.29528	1.18742	2.77516	0.00551753	0.0429141	Bacteria	Firmicutes	Clostridia	Oscillospirales	Oscillospiraceae	UCG-003
MFD.LL-Probi-H1:empty vs MFD.LL-Probi-H1:IL22
baseMean	log2FoldChange	lfcSE	stat	pvalue	padj	Kingdom	Phylum	Class	Order	Family	Genus
678.482	-1.94075	0.465056	-4.17316	3.00408e-05	0.00210286	Bacteria	Bacteroidota	Bacteroidia	Bacteroidales	Muribaculaceae	Muribaculum
8688.88	-1.37752	0.367515	-3.74821	0.000178105	0.00415577	Bacteria	Bacteroidota	Bacteroidia	Bacteroidales	Rikenellaceae	Alistipes
1890.03	2.70263	0.70603	3.82793	0.000129227	0.00415577	Bacteria	Bacteroidota	Bacteroidia	Bacteroidales	Rikenellaceae	Rikenellaceae RC9 gut group
