# Supplementary material for: REG3A and IL22 have opposite effects on fat accumulation in the liver in a high-fat diet
Source: Sci Rep. 2025 Sep 30;15:33733. doi: 10.1038/s41598-024-84700-w (PMC12485020; doi:10.1038/s41598-024-84700-w)
Supplement: Supplementary file 2 — Supplementary Material 2 [file 41598_2024_84700_MOESM2_ESM.xlsx]

## Sheet: Feuil1
					Abundances
Phylum	Class	Order	Family	Genus	LFD control	MFD control	MFD.LL-Probi-H1:empty	MFD.LL-Probi-H1:REG3A	MFD.LL-Probi-H1:IL22
Actinobacteriota	Coriobacteriia	Coriobacteriales	Eggerthellaceae	Enterorhabdus	4.20875e-05	4.20875e-05	0.000157828	0.000228475	0.000157828
Bacteroidota	Bacteroidia	Bacteroidales	Bacteroidaceae	Bacteroides	0.0339857	0.0349853	0.0912353	0.102116	0.0542193
Bacteroidota	Bacteroidia	Bacteroidales	Marinifilaceae	Odoribacter	0.0382997	0.0520833	0.0327862	0.0109788	0.0299558
Bacteroidota	Bacteroidia	Bacteroidales	Muribaculaceae	Muribaculum	0.00988005	0.0159512	0.0200126	0.00624098	0.00570286
Bacteroidota	Bacteroidia	Bacteroidales	Muribaculaceae	Multi-affiliation	8.41751e-05	7.36532e-05	0.000115741	4.81e-05	2.10438e-05
Bacteroidota	Bacteroidia	Bacteroidales	Muribaculaceae	Others	0.137195	0.204451	0.127146	0.200385	0.175421
Bacteroidota	Bacteroidia	Bacteroidales	Muribaculaceae	Total	0.147159	0.220476	0.147275	0.206674	0.181145
Bacteroidota	Bacteroidia	Bacteroidales	Prevotellaceae	Alloprevotella	0.127799	0.0435816	0.0311343	0.0386243	0.0255261
Bacteroidota	Bacteroidia	Bacteroidales	Prevotellaceae	Prevotellaceae UCG-001	0.000347222	0.00127315	0.00160985	0.00162338	0.0016835
Bacteroidota	Bacteroidia	Bacteroidales	Prevotellaceae	Total	0.128146	0.0448548	0.0327441	0.0402477	0.0272096
Bacteroidota	Bacteroidia	Bacteroidales	Rikenellaceae	Alistipes	0.144792	0.188521	0.244192	0.109103	0.0998316
Bacteroidota	Bacteroidia	Bacteroidales	Rikenellaceae	Rikenellaceae RC9 gut group	0.00415614	0.0143729	0.0154777	0.0402477	0.0999684
Bacteroidota	Bacteroidia	Bacteroidales	Rikenellaceae	Total	0.148948	0.202894	0.25967	0.149351	0.1998
Bacteroidota	Bacteroidia	Bacteroidales	Tannerellaceae	Parabacteroides	0.0493371	0.0192235	0.0227904	0.0324916	0.0219487
Bacteroidota				Total	0.545875	0.574516	0.5865	0.541859	0.514278
Desulfobacterota	Desulfovibrionia	Desulfovibrionales	Desulfovibrionaceae	Bilophila	0.000547138	0.000736532	0.000968013	0.000998076	0.000683923
Desulfobacterota	Desulfovibrionia	Desulfovibrionales	Desulfovibrionaceae	Desulfovibrio	0	0	0.00038931	0	0
Desulfobacterota	Desulfovibrionia	Desulfovibrionales	Desulfovibrionaceae	Others	0.142351	0.151557	0.130734	0.190236	0.146591
Desulfobacterota				Total	0.142898	0.152294	0.132092	0.191234	0.147275
Firmicutes	Bacilli	Erysipelotrichales	Erysipelatoclostridiaceae	Erysipelatoclostridium	0.000147306	0.00016835	9.4697e-05	0.0001443	0
Firmicutes	Bacilli	Erysipelotrichales	Erysipelotrichaceae	Dubosiella	0.0111216	0.00712332	0.00556608	0.00209235	0.00461911
Firmicutes	Bacilli	Erysipelotrichales	Erysipelotrichaceae	Faecalibaculum	0.00363005	0.00157828	0.00116793	0.0021164	0.00121002
Firmicutes	Bacilli	Erysipelotrichales	Erysipelotrichaceae	Turicibacter	0.000736532	0.000294613	3.15657e-05	0.000180375	0.000683923
Firmicutes	Bacilli	Erysipelotrichales	Erysipelotrichaceae	Total	0.0154882	0.00899621	0.00676557	0.00438913	0.00651305
Firmicutes	Bacilli	Lactobacillales	Enterococcaceae	Enterococcus	0.000989057	9.4697e-05	0	0	4.20875e-05
Firmicutes	Bacilli	Lactobacillales	Lactobacillaceae	Lactobacillus	0.00550295	0.00436658	0.00230429	0.00114238	0.00741793
Firmicutes	Bacilli	Lactobacillales	Streptococcaceae	Lactococcus	2.10438e-05	1.05219e-05	0.00720749	0.0018278	0.00910143
Firmicutes	Clostridia	Christensenellales	Christensenellaceae		0.000105219	0.000115741	0.000136785	0.000132275	5.26094e-05
Firmicutes	Clostridia	Clostridia UCG-014			0.0133418	0.00409301	0.00130471	0.00016835	0.00252525
Firmicutes	Clostridia	Clostridia vadinBB60 group			0.0106376	0.00872264	0.00196759	6.01251e-05	0.0107428
Firmicutes	Clostridia	Clostridiales	Clostridiaceae	Clostridium sensu stricto 1	0.00238847	0.00532407	0.00452441	0.00430495	0.0140572
Firmicutes	Clostridia	Lachnospirales	Lachnospiraceae	[Eubacterium] fissicatena group	0	0	9.4697e-05	1.2025e-05	0.000273569
Firmicutes	Clostridia	Lachnospirales	Lachnospiraceae	[Eubacterium] xylanophilum group	0.000810185	0.000115741	0.00016835	0.0001443	0.000126263
Firmicutes	Clostridia	Lachnospirales	Lachnospiraceae	A2	0.00155724	0.000968013	0.00197811	0.00111833	0.0023569
Firmicutes	Clostridia	Lachnospirales	Lachnospiraceae	Acetatifactor	5.26094e-05	0.000105219	2.10438e-05	0.00012025	7.36532e-05
Firmicutes	Clostridia	Lachnospirales	Lachnospiraceae	ASF356	0.00349327	0.00105219	0.00055766	0.00021645	0.000631313
Firmicutes	Clostridia	Lachnospirales	Lachnospiraceae	Blautia	0.0121423	0.00719697	0.00841751	0.003848	0.0116162
Firmicutes	Clostridia	Lachnospirales	Lachnospiraceae	GCA-900066575	0.00451389	0.00284091	0.00348274	0.0023088	0.00239899
Firmicutes	Clostridia	Lachnospirales	Lachnospiraceae	Lachnoclostridium	0.0122475	0.0099537	0.0077862	0.0138528	0.0140046
Firmicutes	Clostridia	Lachnospirales	Lachnospiraceae	Lachnospiraceae FCS020 group	0.000736532	0.00016835	0.000273569	0.00016835	0.000473485
Firmicutes	Clostridia	Lachnospirales	Lachnospiraceae	Lachnospiraceae NK4A136 group	0.0349958	0.0259996	0.0135943	0.0111472	0.0320918
Firmicutes	Clostridia	Lachnospirales	Lachnospiraceae	Lachnospiraceae UCG-006	0.00103114	0.00143098	0.00133628	0.00126263	0.00171507
Firmicutes	Clostridia	Lachnospirales	Lachnospiraceae	Marvinbryantia	0.000494529	0.000273569	0.000473485	0.000493025	0.000242003
Firmicutes	Clostridia	Lachnospirales	Lachnospiraceae	Roseburia	0.000284091	0.000357744	0.000452441	0.000913901	0.00137837
Firmicutes	Clostridia	Lachnospirales	Lachnospiraceae	Tyzzerella	0.00541877	0.00985901	0.00859638	0.0105459	0.00823864
Firmicutes	Clostridia	Lachnospirales	Lachnospiraceae	Unknown	0.0829966	0.0648464	0.0717803	0.0983766	0.0878683
Firmicutes	Clostridia	Lachnospirales	Lachnospiraceae	Total	0.160774	0.125168	0.119013	0.144529	0.163489
Firmicutes	Clostridia	Oscillospirales	[Clostridium] methylpentosum group		0.00022096	0.000136785	0	0	0.00016835
Firmicutes	Clostridia	Oscillospirales	[Eubacterium] coprostanoligenes group		0.00414562	0.0108902	0.0368266	0.0190115	0.0238426
Firmicutes	Clostridia	Oscillospirales	Butyricicoccaceae	Butyricicoccus	0.000494529	0.000957492	0.00118897	0.00137085	0.00118897
Firmicutes	Clostridia	Oscillospirales	Oscillospiraceae	Colidextribacter	0.0153093	0.0121843	0.0112163	0.0112554	0.0110585
Firmicutes	Clostridia	Oscillospirales	Oscillospiraceae	NK4A214 group	0.000347222	0.00176768	0.000789141	0.00113035	0.00108375
Firmicutes	Clostridia	Oscillospirales	Oscillospiraceae	Oscillibacter	0.0123106	0.00815446	0.00674453	0.00579606	0.00664983
Firmicutes	Clostridia	Oscillospirales	Oscillospiraceae	UCG-003	0.000263047	1.05219e-05	0	6.01251e-05	2.10438e-05
Firmicutes	Clostridia	Oscillospirales	Oscillospiraceae	UCG-005	6.31313e-05	7.36532e-05	0.000357744	0.000348725	2.10438e-05
Firmicutes	Clostridia	Oscillospirales	Oscillospiraceae	Unkwown	0.0231587	0.0375947	0.0417929	0.0319264	0.0323969
	Clostridia	Oscillospirales	Oscillospiraceae	Total	0.051452	0.0597854	0.0609007	0.0505171	0.0512311
Firmicutes	Clostridia	Oscillospirales	Ruminococcaceae	Anaerotruncus	0.00551347	0.0052399	0.00323022	0.00877826	0.00607113
Firmicutes	Clostridia	Oscillospirales	Ruminococcaceae	Harryflintia	0.000294613	0.00016835	0.000273569	0.000420875	0.000231481
Firmicutes	Clostridia	Oscillospirales	Ruminococcaceae	Multi-affiliation	3.15657e-05	9.4697e-05	7.36532e-05	0.00016835	0.000157828
Firmicutes	Clostridia	Oscillospirales	Ruminococcaceae	Negativibacillus	6.31313e-05	0.000115741	0.000136785	0.000156325	0.000157828
Firmicutes	Clostridia	Oscillospirales	Ruminococcaceae	Paludicola	0.000252525	0.000126263	7.36532e-05	0	0.000105219
Firmicutes	Clostridia	Oscillospirales	Ruminococcaceae	UBA1819	0.000936448	0.000305135	0.000683923	0.000156325	0.000484007
Firmicutes	Clostridia	Oscillospirales	Ruminococcaceae	Unknown	0.0157618	0.0110795	0.00864899	0.00891053	0.00891204
Firmicutes	Clostridia	Oscillospirales	Ruminococcaceae	Total	0.0228535	0.0171296	0.0131208	0.0185907	0.0161195
Firmicutes	Clostridia	Oscillospirales	UCG-010		0.00126263	0.000936448	0.000568182	0.000601251	0.000936448
Firmicutes	Clostridia	Peptococcales	Peptococcaceae	Peptococcus	0.000536616	0.000136785	7.36532e-05	0.00012025	0.000136785
Firmicutes	Clostridia	Peptococcales	Peptococcaceae	Others	0.0003367	0.000441919	0.000305135	0.000324675	0.000147306
Firmicutes	Clostridia	Peptostreptococcales-Tissierellales	Anaerovoracaceae	[Eubacterium] brachy group	0.000136785	0.000147306	0.000284091	0.00040885	0.000252525
Firmicutes	Clostridia	Peptostreptococcales-Tissierellales	Anaerovoracaceae	[Eubacterium] nodatum group	3.15657e-05	0.000126263	0.000147306	0.000276575	0.000242003
Firmicutes	Clostridia	Peptostreptococcales-Tissierellales	Anaerovoracaceae	Anaerovorax	0.000473485	0.000147306	0.000189394	6.01251e-05	0.000347222
Firmicutes	Clostridia	Peptostreptococcales-Tissierellales	Anaerovoracaceae	Family XIII AD3011 group	0.000115741	2.10438e-05	6.31313e-05	2.405e-05	4.20875e-05
	Clostridia	Peptostreptococcales-Tissierellales	Anaerovoracaceae	Total	0.000757576	0.000441919	0.000683923	0.000769601	0.000883838
Firmicutes	Clostridia	Peptostreptococcales-Tissierellales	Peptostreptococcaceae	Multi-affiliation	0.00292508	0.00693392	0.00590278	0.00414863	0.0155829
Firmicutes	Clostridia		Hungateiclostridiaceae	Ruminiclostridium	0.000410354	6.31313e-05	8.41751e-05	4.81e-05	0.000157828
Firmicutes	Clostridia	Multi-affiliation	Multi-affiliation	Multi-affiliation	0.00108375	0.00214646	0.00132576	0.00157528	0.00140993
Firmicutes	Clostridia	Others			0.000305135	0.000210438	0.000105219	0	8.41751e-05
	Clostridia	Others		Total	0.00179924	0.00242003	0.00151515	0.00162338	0.00165194
Firmicutes				Total	0.296181	0.257271	0.264404	0.253776	0.325831
Proteobacteria	Alphaproteobacteria	Rhodospirillales			0.00276726	0.0027883	0.00357744	0.00260943	0.00162037
Proteobacteria	Gammaproteobacteria	Burkholderiales	Sutterellaceae	Parasutterella	0.012237	0.0130892	0.0131103	0.0102934	0.0108375
