# Supplementary material for: REG3A and IL22 have opposite effects on fat accumulation in the liver in a high-fat diet
Source: Sci Rep. 2025 Sep 30;15:33733. doi: 10.1038/s41598-024-84700-w (PMC12485020; doi:10.1038/s41598-024-84700-w)
Supplement: Supplementary file 3 — Supplementary Material 3 [file 41598_2024_84700_MOESM3_ESM.xlsx]

## Sheet: Feuil1
Supplementary table 2 : Differential analysis of each OTU whose abundance changed significantly (p<0,05) between different groups
LFD control vs MFD control
	baseMean	log2FoldChange	lfcSE	stat	pvalue	padj	Kingdom	Phylum	Class	Order	Family	Genus	Species
Cluster_99	41.2405	-10.0021	3.72449	-2.6855	0.00724223	0.0474923	Bacteria	Firmicutes	Clostridia	Clostridia UCG-014	unknown family	unknown genus	unknown species
Cluster_198	15.056	-8.54695	1.56317	-5.4677	4.55911e-08	7.77327e-06	Bacteria	Firmicutes	Clostridia	Clostridia UCG-014	unknown family	unknown genus	unknown species
Cluster_346	6.12288	-7.24856	1.64844	-4.39722	1.09645e-05	0.000339899	Bacteria	Firmicutes	Clostridia	Clostridia vadinBB60 group	unknown family	unknown genus	unknown species
Cluster_439	4.81505	-6.81408	1.4988	-4.54635	5.45836e-06	0.000255869	Bacteria	Firmicutes	Clostridia	Lachnospirales	Lachnospiraceae	unknown genus	unknown species
Cluster_207	8.19767	-5.87198	1.56521	-3.75156	0.000175739	0.00239707	Bacteria	Firmicutes	Clostridia	Lachnospirales	Lachnospiraceae	GCA-900066575	unknown species
Cluster_627	2.07242	-5.68924	1.97493	-2.88073	0.0039675	0.0322123	Bacteria	Firmicutes	Clostridia	Clostridia UCG-014	unknown family	unknown genus	unknown species
Cluster_511	3.45116	-5.57358	1.92117	-2.90114	0.00371809	0.0316967	Bacteria	Firmicutes	Clostridia	Oscillospirales	Ruminococcaceae	Anaerotruncus	unknown species
Cluster_575	2.80437	-4.9361	1.74591	-2.82723	0.0046952	0.0355791	Bacteria	Firmicutes	Clostridia	Clostridia UCG-014	unknown family	unknown genus	unknown species
Cluster_63	64.1901	-4.45432	1.40159	-3.17806	0.00148265	0.0163393	Bacteria	Firmicutes	Clostridia	Lachnospirales	Lachnospiraceae	Lachnospiraceae NK4A136 group	unknown species
Cluster_86	43.7667	-3.93781	0.879194	-4.47888	7.50349e-06	0.000255869	Bacteria	Firmicutes	Clostridia	Lachnospirales	Lachnospiraceae	unknown genus	unknown species
Cluster_553	2.65034	-3.62667	1.15964	-3.1274	0.00176358	0.0171824	Bacteria	Firmicutes	Clostridia	Oscillospirales	Oscillospiraceae	UCG-003	unknown species
Cluster_294	6.88786	-3.37856	0.827565	-4.08253	4.45487e-05	0.000949444	Bacteria	Firmicutes	Clostridia	Lachnospirales	Lachnospiraceae	unknown genus	unknown species
Cluster_107	35.9753	-3.24245	0.646582	-5.01476	5.31005e-07	4.52682e-05	Bacteria	Firmicutes	Clostridia	Oscillospirales	Oscillospiraceae	Oscillibacter	unknown species
Cluster_260	8.09577	-2.95429	0.772498	-3.82433	0.000131128	0.00196126	Bacteria	Firmicutes	Clostridia	Lachnospirales	Lachnospiraceae	[Eubacterium] xylanophilum group	unknown species
Cluster_403	4.80512	-2.92193	0.76447	-3.82217	0.000132284	0.00196126	Bacteria	Firmicutes	Clostridia	Lachnospirales	Lachnospiraceae	unknown genus	unknown species
Cluster_305	7.73728	-2.82574	1.01728	-2.77775	0.00547372	0.0382967	Bacteria	Firmicutes	Clostridia	unknown order	Hungateiclostridiaceae	Ruminiclostridium	unknown species
Cluster_392	4.26661	-2.79506	1.02114	-2.73719	0.00619672	0.041433	Bacteria	Firmicutes	Clostridia	Lachnospirales	Lachnospiraceae	[Eubacterium] xylanophilum group	unknown species
Cluster_139	22.795	-2.3642	0.676291	-3.49583	0.00047259	0.00575547	Bacteria	Firmicutes	Clostridia	Lachnospirales	Lachnospiraceae	unknown genus	unknown species
Cluster_68	67.4947	-1.78291	0.587113	-3.03674	0.00239151	0.0220406	Bacteria	Firmicutes	Clostridia	Lachnospirales	Lachnospiraceae	unknown genus	unknown species
Cluster_58	118.803	-1.74019	0.550807	-3.15935	0.00158122	0.0163393	Bacteria	Firmicutes	Clostridia	Lachnospirales	Lachnospiraceae	Lachnoclostridium	Multi-affiliation
Cluster_95	46.4125	-1.70133	0.608152	-2.79754	0.00514929	0.0373598	Bacteria	Firmicutes	Clostridia	Lachnospirales	Lachnospiraceae	Blautia	Multi-affiliation
Cluster_22	414.194	1.07718	0.266332	4.0445	5.2435e-05	0.00104946	Bacteria	Firmicutes	Clostridia	Lachnospirales	Lachnospiraceae	Tyzzerella	unknown species
Cluster_75	94.5629	1.43148	0.502348	2.84957	0.00437782	0.0339281	Bacteria	Firmicutes	Clostridia	Lachnospirales	Lachnospiraceae	unknown genus	unknown species
Cluster_65	95.8042	1.5165	0.44044	3.44315	0.000574973	0.00676089	Bacteria	Bacteroidota	Bacteroidia	Bacteroidales	Muribaculaceae	unknown genus	unknown species
Cluster_39	235.411	1.57201	0.442141	3.55544	0.000377352	0.00476582	Bacteria	Firmicutes	Clostridia	Oscillospirales	Oscillospiraceae	unknown genus	unknown species
Cluster_26	308.43	1.57325	0.574185	2.73996	0.00614461	0.041433	Bacteria	Firmicutes	Clostridia	Oscillospirales	Oscillospiraceae	unknown genus	unknown species
Cluster_100	60.2444	1.77751	0.667364	2.66348	0.00773378	0.0497589	Bacteria	Firmicutes	Clostridia	Oscillospirales	Ruminococcaceae	unknown genus	unknown species
Cluster_59	114.584	1.81921	0.487992	3.72794	0.000193048	0.0025319	Bacteria	Firmicutes	Clostridia	Oscillospirales	Oscillospiraceae	unknown genus	unknown species
Cluster_57	110.28	1.89848	0.422933	4.48885	7.16093e-06	0.000255869	Bacteria	Bacteroidota	Bacteroidia	Bacteroidales	Muribaculaceae	unknown genus	unknown species
Cluster_82	123.266	1.92735	0.480699	4.00948	6.08536e-05	0.00109216	Bacteria	Bacteroidota	Bacteroidia	Bacteroidales	Muribaculaceae	unknown genus	unknown species
Cluster_74	71.3413	1.9872	0.694534	2.86119	0.00422048	0.0334694	Bacteria	Firmicutes	Clostridia	Oscillospirales	Oscillospiraceae	unknown genus	unknown species
Cluster_142	27.1116	2.06514	0.653225	3.16145	0.00156987	0.0163393	Bacteria	Firmicutes	Clostridia	Oscillospirales	Ruminococcaceae	unknown genus	unknown species
Cluster_118	41.6005	2.08171	0.461076	4.51489	6.33483e-06	0.000255869	Bacteria	Bacteroidota	Bacteroidia	Bacteroidales	Muribaculaceae	unknown genus	unknown species
Cluster_119	31.7996	2.10291	0.700596	3.0016	0.00268568	0.0241005	Bacteria	Firmicutes	Clostridia	Lachnospirales	Lachnospiraceae	unknown genus	Multi-affiliation
Cluster_180	16.005	2.11532	0.673166	3.14235	0.001676	0.0168093	Bacteria	Firmicutes	Clostridia	Lachnospirales	Lachnospiraceae	unknown genus	Multi-affiliation
Cluster_9	1867.19	2.23746	0.706864	3.16534	0.00154904	0.0163393	Bacteria	Bacteroidota	Bacteroidia	Bacteroidales	Rikenellaceae	Rikenellaceae RC9 gut group	unknown species
Cluster_64	94.4217	2.2544	0.474889	4.74722	2.06227e-06	0.000117206	Bacteria	Bacteroidota	Bacteroidia	Bacteroidales	Muribaculaceae	unknown genus	unknown species
Cluster_71	123.172	2.31065	0.558459	4.13754	3.51043e-05	0.000798037	Bacteria	Bacteroidota	Bacteroidia	Bacteroidales	Muribaculaceae	unknown genus	unknown species
Cluster_98	56.3382	2.42294	0.497732	4.86795	1.12759e-06	7.69016e-05	Bacteria	Firmicutes	Clostridia	Oscillospirales	Oscillospiraceae	NK4A214 group	unknown species
Cluster_76	74.2409	2.62241	0.696661	3.76426	0.000167044	0.00237342	Bacteria	Bacteroidota	Bacteroidia	Bacteroidales	Prevotellaceae	Prevotellaceae UCG-001	unknown species
Cluster_83	58.0379	3.01513	0.747873	4.03161	5.53967e-05	0.00104946	Bacteria	Firmicutes	Clostridia	Oscillospirales	Oscillospiraceae	unknown genus	unknown species
Cluster_61	90.1355	3.02821	0.77917	3.88645	0.000101721	0.00165176	Bacteria	Bacteroidota	Bacteroidia	Bacteroidales	Muribaculaceae	unknown genus	unknown species
Cluster_127	37.3883	3.06455	0.769885	3.98053	6.87611e-05	0.00117238	Bacteria	Firmicutes	Clostridia	Lachnospirales	Lachnospiraceae	unknown genus	unknown species
Cluster_598	3.90564	3.27158	1.16499	2.80825	0.00498116	0.0369255	Bacteria	Firmicutes	Clostridia	Oscillospirales	Oscillospiraceae	Oscillibacter	unknown species
Cluster_97	60.339	3.32009	1.19599	2.77601	0.00550305	0.0382967	Bacteria	Firmicutes	Clostridia	Lachnospirales	Lachnospiraceae	unknown genus	unknown species
Cluster_161	40.2821	3.8789	1.31856	2.94177	0.00326341	0.0285339	Bacteria	Firmicutes	Clostridia	Lachnospirales	Lachnospiraceae	unknown genus	unknown species
Cluster_798	3.59206	3.98584	1.38269	2.88266	0.00394329	0.0322123	Bacteria	Bacteroidota	Bacteroidia	Bacteroidales	Rikenellaceae	Alistipes	unknown species
Cluster_66	83.6501	4.12767	0.957189	4.31228	1.6158e-05	0.000423836	Bacteria	Bacteroidota	Bacteroidia	Bacteroidales	Rikenellaceae	Alistipes	unknown species
Cluster_466	4.90205	5.12849	1.64471	3.11818	0.00181973	0.0172369	Bacteria	Firmicutes	Clostridia	Lachnospirales	Lachnospiraceae	Lachnoclostridium	unknown species
Cluster_28	854.125	5.76657	1.12342	5.13305	2.85089e-07	3.24051e-05	Bacteria	Bacteroidota	Bacteroidia	Bacteroidales	Muribaculaceae	unknown genus	unknown species
Cluster_432	7.2148	6.68218	1.53564	4.35141	1.35266e-05	0.00038438	Bacteria	Bacteroidota	Bacteroidia	Bacteroidales	Muribaculaceae	unknown genus	unknown species
Cluster_1141	3.74322	6.7503	1.58658	4.25463	2.09399e-05	0.000510035	Bacteria	Bacteroidota	Bacteroidia	Bacteroidales	Muribaculaceae	Muribaculum	Multi-affiliation
Cluster_263	8.97424	17.1611	2.12838	8.06296	7.44713e-16	2.53947e-13	Bacteria	Firmicutes	Clostridia	Lachnospirales	Lachnospiraceae	ASF356	unknown species
MFD control vs MFD.LL-Probi-H1:empty
	baseMean	log2FoldChange	lfcSE	stat	pvalue	padj	Kingdom	Phylum	Class	Order	Family	Genus	Species
Cluster_131	38.2477	-24.4583	4.50815	-5.42536	5.78388e-08	4.64156e-06	Bacteria	Firmicutes	Clostridia	Lachnospirales	Lachnospiraceae	unknown genus	unknown species
Cluster_62	74.0095	-24.3061	1.85162	-13.1269	2.3083e-39	7.40965e-37	Bacteria	Firmicutes	Clostridia	Clostridia vadinBB60 group	unknown family	unknown genus	unknown species
Cluster_218	7.03457	-23.0675	4.34873	-5.30443	1.13024e-07	7.25613e-06	Bacteria	Firmicutes	Clostridia	Clostridia UCG-014	unknown family	unknown genus	unknown species
Cluster_45	180.503	-9.78304	2.06421	-4.73937	2.14381e-06	7.72021e-05	Bacteria	Firmicutes	Clostridia	Clostridia vadinBB60 group	unknown family	unknown genus	unknown species
Cluster_129	27.013	-8.28132	1.44047	-5.74906	8.97397e-09	9.60215e-07	Bacteria	Firmicutes	Clostridia	Clostridia UCG-014	unknown family	unknown genus	unknown species
Cluster_176	21.7795	-7.34118	1.54962	-4.73742	2.16455e-06	7.72021e-05	Bacteria	Firmicutes	Clostridia	Lachnospirales	Lachnospiraceae	unknown genus	unknown species
Cluster_354	6.47014	-6.76226	1.91574	-3.52985	0.000415793	0.00785114	Bacteria	Bacteroidota	Bacteroidia	Bacteroidales	Rikenellaceae	Alistipes	unknown species
Cluster_122	25.5613	-6.29348	1.55396	-4.04995	5.12283e-05	0.00137036	Bacteria	Firmicutes	Clostridia	Oscillospirales	Oscillospiraceae	unknown genus	unknown species
Cluster_70	3.10051	-5.47853	1.7768	-3.08336	0.00204676	0.0328504	Bacteria	Firmicutes	Clostridia	Lachnospirales	Lachnospiraceae	Lachnospiraceae NK4A136 group	unknown species
Cluster_124	29.9286	-5.16174	1.24267	-4.15374	3.27082e-05	0.000954485	Bacteria	Firmicutes	Clostridia	Oscillospirales	Oscillospiraceae	unknown genus	unknown species
Cluster_407	9.0734	-3.99553	1.32885	-3.00676	0.00264049	0.0403618	Bacteria	Firmicutes	Bacilli	Erysipelotrichales	Erysipelotrichaceae	Faecalibaculum	unknown species
Cluster_1438	4.72868	-3.86003	1.05319	-3.66508	0.000247262	0.00529141	Bacteria	Bacteroidota	Bacteroidia	Bacteroidales	Muribaculaceae	unknown genus	unknown species
Cluster_163	18.5395	-2.51172	0.742584	-3.38241	0.000718528	0.0128137	Bacteria	Firmicutes	Clostridia	Lachnospirales	Lachnospiraceae	unknown genus	unknown species
Cluster_173	16.1155	-2.47171	0.851589	-2.90247	0.00370228	0.049518	Bacteria	Firmicutes	Clostridia	Lachnospirales	Lachnospiraceae	Lachnospiraceae NK4A136 group	unknown species
Cluster_20	543.677	-2.46279	0.501056	-4.9152	8.86911e-07	4.06712e-05	Bacteria	Bacteroidota	Bacteroidia	Bacteroidales	Muribaculaceae	unknown genus	unknown species
Cluster_12	1945.26	-2.34028	0.522007	-4.48323	7.35209e-06	0.000236002	Bacteria	Bacteroidota	Bacteroidia	Bacteroidales	Muribaculaceae	unknown genus	unknown species
Cluster_71	123.172	-2.06906	0.558917	-3.7019	0.000213988	0.00490643	Bacteria	Bacteroidota	Bacteroidia	Bacteroidales	Muribaculaceae	unknown genus	unknown species
Cluster_128	27.3231	1.52095	0.493126	3.08431	0.00204026	0.0328504	Bacteria	Firmicutes	Clostridia	Oscillospirales	Ruminococcaceae	UBA1819	unknown species
Cluster_95	46.4125	1.77697	0.609236	2.91671	0.00353741	0.0493699	Bacteria	Firmicutes	Clostridia	Lachnospirales	Lachnospiraceae	Blautia	Multi-affiliation
Cluster_10	2173.23	2.61316	0.717523	3.64191	0.00027062	0.00542931	Bacteria	Bacteroidota	Bacteroidia	Bacteroidales	Bacteroidaceae	Bacteroides	unknown species
Cluster_815	5.54535	3.46825	1.16177	2.98533	0.00283276	0.0413325	Bacteria	Bacteroidota	Bacteroidia	Bacteroidales	Bacteroidaceae	Bacteroides	unknown species
Cluster_433	4.20912	4.48499	1.18885	3.77255	0.000161586	0.00398992	Bacteria	Firmicutes	Clostridia	Lachnospirales	Lachnospiraceae	GCA-900066575	unknown species
Cluster_44	188.955	6.90791	0.733995	9.41139	4.89634e-21	7.85863e-19	Bacteria	Firmicutes	Bacilli	Lactobacillales	Streptococcaceae	Lactococcus	Multi-affiliation
Cluster_49	318.835	11.8152	2.36298	5.00013	5.72927e-07	3.06516e-05	Bacteria	Firmicutes	Clostridia	Oscillospirales	[Eubacterium] coprostanoligenes group	unknown genus	unknown species
MFD.LL-Probi-H1:empty vs MFD.LL-Probi-H1:REG3A
	baseMean	log2FoldChange	lfcSE	stat	pvalue	padj	Kingdom	Phylum	Class	Order	Family	Genus	Species
Cluster_53	90.9637	-23.1621	2.02757	-11.4236	3.18805e-30	5.00525e-28	Bacteria	Firmicutes	Clostridia	Oscillospirales	Oscillospiraceae	Colidextribacter	unknown species
Cluster_96	35.9824	-22.9876	1.80217	-12.7555	2.90584e-37	9.12435e-35	Bacteria	Firmicutes	Clostridia	Oscillospirales	Oscillospiraceae	unknown genus	unknown species
Cluster_156	17.8659	-7.49803	1.87079	-4.00795	6.12475e-05	0.00160264	Bacteria	Firmicutes	Clostridia	Clostridia UCG-014	unknown family	unknown genus	unknown species
Cluster_49	318.835	-7.28696	2.34313	-3.10993	0.00187132	0.0326442	Bacteria	Firmicutes	Clostridia	Oscillospirales	[Eubacterium] coprostanoligenes group	unknown genus	unknown species
Cluster_84	46.7962	-6.39735	1.57149	-4.0709	4.68325e-05	0.00133686	Bacteria	Firmicutes	Clostridia	Lachnospirales	Lachnospiraceae	ASF356	unknown species
Cluster_202	12.1869	-5.57058	1.88801	-2.95051	0.00317254	0.0398471	Bacteria	Firmicutes	Clostridia	Clostridia vadinBB60 group	unknown family	unknown genus	unknown species
Cluster_369	5.54499	-5.21848	1.5407	-3.38709	0.000706377	0.0138627	Bacteria	Firmicutes	Clostridia	Clostridia UCG-014	unknown family	unknown genus	unknown species
Cluster_206	14.1069	-5.1378	1.75878	-2.92123	0.00348651	0.0421063	Bacteria	Firmicutes	Clostridia	Lachnospirales	Lachnospiraceae	unknown genus	unknown species
Cluster_367	5.86804	-4.46129	1.5011	-2.97202	0.00295845	0.0398471	Bacteria	Firmicutes	Clostridia	Oscillospirales	Ruminococcaceae	Paludicola	unknown species
Cluster_93	41.1749	-3.71716	1.25805	-2.95469	0.00312988	0.0398471	Bacteria	Firmicutes	Bacilli	Lactobacillales	Lactobacillaceae	Lactobacillus	Multi-affiliation
Cluster_278	8.65164	-3.50708	1.22654	-2.85933	0.00424533	0.0493716	Bacteria	Firmicutes	Clostridia	Oscillospirales	UCG-010	unknown genus	unknown species
Cluster_106	38.9658	-3.1866	0.927316	-3.43637	0.000589572	0.0123417	Bacteria	Bacteroidota	Bacteroidia	Bacteroidales	Muribaculaceae	unknown genus	unknown species
Cluster_280	9.38844	-2.92231	0.666372	-4.3854	1.15773e-05	0.000403921	Bacteria	Bacteroidota	Bacteroidia	Bacteroidales	Rikenellaceae	Alistipes	unknown species
Cluster_123	28.0211	-2.84137	0.821941	-3.4569	0.000546418	0.0122554	Bacteria	Firmicutes	Clostridia	Oscillospirales	Oscillospiraceae	Oscillibacter	unknown species
Cluster_128	27.3231	-2.55723	0.529435	-4.8301	1.36462e-06	5.35613e-05	Bacteria	Firmicutes	Clostridia	Oscillospirales	Ruminococcaceae	UBA1819	unknown species
Cluster_245	11.0014	-2.35155	0.633404	-3.71256	0.00020517	0.00495564	Bacteria	Bacteroidota	Bacteroidia	Bacteroidales	Rikenellaceae	Alistipes	unknown species
Cluster_4	2675.24	-1.54759	0.50876	-3.04188	0.00235107	0.0369117	Bacteria	Bacteroidota	Bacteroidia	Bacteroidales	Rikenellaceae	Alistipes	unknown species
Cluster_29	656.857	-1.45548	0.487478	-2.98572	0.00282909	0.0398471	Bacteria	Bacteroidota	Bacteroidia	Bacteroidales	Muribaculaceae	Muribaculum	Multi-affiliation
Cluster_32	264.97	1.70412	0.527388	3.23125	0.00123252	0.0227654	Bacteria	Firmicutes	Clostridia	Oscillospirales	Ruminococcaceae	Anaerotruncus	Multi-affiliation
Cluster_51	143.29	1.9692	0.640171	3.07605	0.00209763	0.0346661	Bacteria	Bacteroidota	Bacteroidia	Bacteroidales	Muribaculaceae	unknown genus	unknown species
Cluster_12	1945.26	3.60947	0.540172	6.68208	2.35575e-11	1.23284e-09	Bacteria	Bacteroidota	Bacteroidia	Bacteroidales	Muribaculaceae	unknown genus	unknown species
Cluster_878	3.60291	3.81449	1.27533	2.99099	0.00278071	0.0398471	Bacteria	Firmicutes	Clostridia	Lachnospirales	Lachnospiraceae	Multi-affiliation	Multi-affiliation
Cluster_20	543.677	3.83918	0.517956	7.41218	1.24237e-13	9.75258e-12	Bacteria	Bacteroidota	Bacteroidia	Bacteroidales	Muribaculaceae	unknown genus	unknown species
Cluster_1438	4.72868	4.52211	1.06158	4.2598	2.04606e-05	0.000642462	Bacteria	Bacteroidota	Bacteroidia	Bacteroidales	Muribaculaceae	unknown genus	unknown species
Cluster_62	74.0095	15.3027	2.05606	7.44272	9.86302e-14	9.75258e-12	Bacteria	Firmicutes	Clostridia	Clostridia vadinBB60 group	unknown family	unknown genus	unknown species
Cluster_131	38.2477	23.661	4.66263	5.0746	3.88314e-07	1.74187e-05	Bacteria	Firmicutes	Clostridia	Lachnospirales	Lachnospiraceae	unknown genus	unknown species
Cluster_356	5.86082	33.4038	4.71973	7.07749	1.46784e-12	9.218e-11	Bacteria	Firmicutes	Clostridia	Lachnospirales	Lachnospiraceae	unknown genus	unknown species
MFD.LL-Probi-H1:empty vs MFD.LL-Probi-H1:IL22
	baseMean	log2FoldChange	lfcSE	stat	pvalue	padj	Kingdom	Phylum	Class	Order	Family	Genus	Species
Cluster_49	318.835	-29.004	2.36957	-12.2402	1.89556e-34	3.23194e-32	Bacteria	Firmicutes	Clostridia	Oscillospirales	[Eubacterium] coprostanoligenes group	unknown genus	unknown species
Cluster_798	3.59206	-4.76868	1.35475	-3.51997	0.000431597	0.00981165	Bacteria	Bacteroidota	Bacteroidia	Bacteroidales	Rikenellaceae	Alistipes	unknown species
Cluster_66	83.6501	-3.7161	0.953914	-3.89564	9.794e-05	0.00256904	Bacteria	Bacteroidota	Bacteroidia	Bacteroidales	Rikenellaceae	Alistipes	unknown species
Cluster_280	9.38844	-2.9133	0.649638	-4.4845	7.30858e-06	0.000356032	Bacteria	Bacteroidota	Bacteroidia	Bacteroidales	Rikenellaceae	Alistipes	unknown species
Cluster_245	11.0014	-2.71955	0.632735	-4.29809	1.72276e-05	0.000652736	Bacteria	Bacteroidota	Bacteroidia	Bacteroidales	Rikenellaceae	Alistipes	unknown species
Cluster_29	656.857	-2.11562	0.471669	-4.4854	7.27789e-06	0.000356032	Bacteria	Bacteroidota	Bacteroidia	Bacteroidales	Muribaculaceae	Muribaculum	Multi-affiliation
Cluster_18	654.064	-2.01551	0.471728	-4.27261	1.93195e-05	0.000658794	Bacteria	Bacteroidota	Bacteroidia	Bacteroidales	Rikenellaceae	Alistipes	unknown species
Cluster_2	4536.95	-1.94683	0.464436	-4.19181	2.76733e-05	0.000857873	Bacteria	Bacteroidota	Bacteroidia	Bacteroidales	Rikenellaceae	Alistipes	unknown species
Cluster_453	10.039	2.18763	0.68847	3.17752	0.00148539	0.0297951	Bacteria	Firmicutes	Clostridia	Lachnospirales	Lachnospiraceae	Lachnospiraceae FCS020 group	unknown species
Cluster_9	1867.19	2.55124	0.706139	3.61295	0.000302738	0.00737384	Bacteria	Bacteroidota	Bacteroidia	Bacteroidales	Rikenellaceae	Rikenellaceae RC9 gut group	unknown species
Cluster_12	1945.26	2.70623	0.521998	5.18438	2.1674e-07	1.47817e-05	Bacteria	Bacteroidota	Bacteroidia	Bacteroidales	Muribaculaceae	unknown genus	unknown species
Cluster_20	543.677	3.30708	0.50084	6.60307	4.02722e-11	3.43321e-09	Bacteria	Bacteroidota	Bacteroidia	Bacteroidales	Muribaculaceae	unknown genus	unknown species
Cluster_1438	4.72868	4.34042	1.04822	4.14076	3.46162e-05	0.000983676	Bacteria	Bacteroidota	Bacteroidia	Bacteroidales	Muribaculaceae	unknown genus	unknown species
Cluster_129	27.013	5.01775	1.45835	3.4407	0.00058022	0.0123659	Bacteria	Firmicutes	Clostridia	Clostridia UCG-014	unknown family	unknown genus	unknown species
Cluster_45	180.503	9.18219	2.06437	4.44794	8.66963e-06	0.000369543	Bacteria	Firmicutes	Clostridia	Clostridia vadinBB60 group	unknown family	unknown genus	unknown species
Cluster_62	74.0095	24.6889	1.85156	13.3341	1.46608e-40	4.99932e-38	Bacteria	Firmicutes	Clostridia	Clostridia vadinBB60 group	unknown family	unknown genus	unknown species
Cluster_356	5.86082	31.7188	4.56739	6.94463	3.7944e-12	4.31297e-10	Bacteria	Firmicutes	Clostridia	Lachnospirales	Lachnospiraceae	unknown genus	unknown species
